# Supplementary material for: Identification of Virulence Genes Associated with Pathogenicity of Translocating Escherichia coli with Special Reference to the Type 6 Secretion System
Source: Microorganisms. 2024 Sep 6;12(9):1851. doi: 10.3390/microorganisms12091851 (PMC11433802; doi:10.3390/microorganisms12091851)
Supplement: Supplementary file 1 [file microorganisms-12-01851-s001.zip]

Archive with 1 entries (1 files):
- microorganisms-3190044-supplementary.pdf
